# Supplementary material for: The Effects of Vasodilation Induced by Brachial Plexus Block on the Development of Postoperative Thrombosis of the Arteriovenous Access in Patients with End-Stage Renal Disease: A Retrospective Study
Source: Int J Environ Res Public Health. 2022 Nov 17;19(22):15158. doi: 10.3390/ijerph192215158 (PMC9690458; doi:10.3390/ijerph192215158)
Supplement: Supplementary file 1 [file ijerph-19-15158-s001.zip]

Archive with 1 entries (1 files):
- ijerph-1930842-supplementary.pdf
